# Supplementary material for: Single Mutations in Cytochrome P450 Oxidoreductase Can Alter the Specificity of Human Cytochrome P450 1A2-Mediated Caffeine Metabolism
Source: Biomolecules. 2023 Jul 6;13(7):1083. doi: 10.3390/biom13071083 (PMC10377444; doi:10.3390/biom13071083)
Supplement: Supplementary file 1 [file biomolecules-13-01083-s001.zip]

Archive with 1 entries (1 files):
- biomolecules-2478492-supplementary.pdf
